# Supplementary material for: Dihydroxyquingdainone Induces Apoptosis in Leukaemia and Lymphoma Cells via the Mitochondrial Pathway in a Bcl-2- and Caspase-3-Dependent Manner and Overcomes Resistance to Cytostatic Drugs In Vitro
Source: Molecules. 2022 Aug 8;27(15):5038. doi: 10.3390/molecules27155038 (PMC9370279; doi:10.3390/molecules27155038)
Supplement: Supplementary file 1 [file molecules-27-05038-s001.zip]

Archive with 3 entries (2 files):
- molecules-1629486-supplementary/
- molecules-1629486-supplementary/Figure S1.xlsx
- molecules-1629486-supplementary/Figure S2.pdf
