# Supplementary material for: Dihydroxyquingdainone Induces Apoptosis in Leukaemia and Lymphoma Cells via the Mitochondrial Pathway in a Bcl-2- and Caspase-3-Dependent Manner and Overcomes Resistance to Cytostatic Drugs In Vitro
Source: Molecules. 2022 Aug 8;27(15):5038. doi: 10.3390/molecules27155038 (PMC9370279; doi:10.3390/molecules27155038)
Supplement: Supplementary file 1 [file molecules-27-05038-s001.zip › molecules-1629486-supplementary/Figure S1.xlsx]

## Sheet: Daten
	Substance	2g
	Cell line	Nalm6
	Date	2022-03-31
	Nalm6
	Concentrations	Cells with reduced mito. Membr. potential (%)			Mean	S.D.	adjusted
	Nalm6	a	b	c			Apoptosis [%]
	K-	0	0	0	0	0	0
	K₀	0.43	0.31	0.51	0.416667	0.100664	0
	DMSO	1.77	0.61	0.76	1.04667	0.630899	0
	0.5	1.17	1.17	0.67	1.00333	0.288675	0
	1	4.02	2.91	3.59	3.50667	0.559673	2.46
	2.5	39.79	31.6	36.69	36.0267	4.1351	34.98
	5	48.97	42.26	50.28	47.17	4.30234	46.1233
	7.5	46.81	55.7	55.21	52.5733	4.9972	51.5267
	Vcr positive control22,7nM	21.41	19.68	19.13	20.0733	1.1898	19.0267
	2g [µM]	DNA Fragmentation after 72h 2g in Nalm6 43189	#REF!	#REF!
